# Supplementary material for: Cellulose Fabrics Functionalized with Sol–Gel Photocatalytic Coatings Based on Iron (III) Phthalocyanine Tetracarboxylic Acids–TiO2–Silica Hybrids
Source: Gels. 2023 Oct 30;9(11):860. doi: 10.3390/gels9110860 (PMC10671179; doi:10.3390/gels9110860)
Supplement: Supplementary file 1 [file gels-09-00860-s001.zip]

Archive with 1 entries (1 files):
- gels-2672025-supplementary.pdf
